# Supplementary material for: Majority sensing in synthetic microbial consortia
Source: Nat Commun. 2020 Jul 21;11:3659. doi: 10.1038/s41467-020-17475-z (PMC7374166; doi:10.1038/s41467-020-17475-z)
Supplement: Supplementary file 13 — Source Data [file 41467_2020_17475_MOESM13_ESM.xlsx]

## Sheet: Figure 2b Majority Wins
Replicates	Well strain ratio	100% cyan	90% cyan	80% cyan	70% cyan	60% cyan	50% cyan	40% cyan	30% cyan	20% cyan	10% cyan	100% yellow
1	OD (600nm)	1.1093	1.1128	1.1088	1.101	1.074	1.0618	1.0621	1.0405	1.0252	1.0223	1.0431
	YFP (AU)	150	162	191	209	238	250	379	560	848	1224	1509
	CFP (AU)	838	757	713	597	513	481	382	312	251	246	237
2	OD (600nm)	1.1802	1.1501	1.1529	1.1516	1.1373	1.148	1.1453	1.1285	1.1176	1.117	1.1244
	YFP (AU)	132	168	221	280	382	536	758	1106	1459	2008	2364
	CFP (AU)	819	786	720	632	576	505	412	344	326	325	319
3	OD (600nm)	1.1349	1.1135	1.1367	1.16	1.1177	1.135	1.1057	1.1034	1.1157	1.0423	1.0725
	YFP (AU)	156	172	195	218	248	322	436	590	1028	1165	1425
	CFP (AU)	675	605	536	544	439	404	358	298	236	238	226
4	OD (600nm)	0.98	0.9809	0.9543	0.9782	0.9604	0.9621	0.9792	0.9471	0.9515	0.938	1.0014
	YFP (AU)	134	139	143	157	171	199	251	324	462	719	939
	CFP (AU)	586	570	516	444	384	331	287	249	228	213	205
5	OD (600nm)	1.3123	0.9126	0.9293	1.2554	0.941	0.9476	0.9418	0.9512	0.926	0.9423	0.9941
	YFP (AU)	132	140	145	163	173	207	273	345	460	695	880
	CFP (AU)	615	552	492	357	347	305	276	251	234	218	212
6	OD (600nm)	0.9903	0.9683	0.9868	0.9951	0.976	0.9966	1.0078	1.001	0.9932	1.0064	1.0541
	YFP (AU)	137	144	150	147	162	194	248	340	517	783	1012
	CFP (AU)	671	608	551	473	413	360	331	294	269	234	228
7	OD (600nm)	1.1233	1.0868	1.1119	1.1044	1.0672	1.0914	1.1122	1.0975	1.0753	1.1391	1.1896
	YFP (AU)	147	158	161	168	193	233	300	420	665	1070	1374
	CFP (AU)	911	832	723	618	510	431	388	332	261	214	207
8	OD (600nm)	1.0077	0.9969	1.0077	0.9787	0.9984	1.0168	1.005	1.0181	1.032	0.9904	1.0433
	YFP (AU)	132	135	140	156	177	215	286	427	747	1136	1384
	CFP (AU)	876	771	675	586	494	425	376	306	230	231	223
9	OD (600nm)	1.0119	1.0414	1.0599	1.0631	1.1172	1.1448	1.1565	1.1294	1.12	1.0654	1.0767
	YFP (AU)	133	139	149	169	200	249	341	496	813	1383	1751
	CFP (AU)	1115	849	824	713	572	486	412	337	219	202	197

## Sheet: Figure 2e Control Consortium
Replicates	Well strain ratio	100% cyan	90% cyan	80% cyan	70% cyan	60% cyan	50% cyan	40% cyan	30% cyan	20% cyan	10% cyan	100% yellow
1	OD (600nm)	0.9846	1.0106	0.9464	1.0193	0.9065	0.9201	0.9145	0.8932	0.8679	0.8534	1.0353
	YFP (AU)	133	163	188	220	234	260	282	303	334	352	376
	CFP (AU)	423	394	378	350	331	314	297	286	263	249	231
2	OD (600nm)	0.9734	0.9793	0.9765	0.9391	0.9091	1.0277	1.0276	0.8767	0.9481	0.8976	1.0543
	YFP (AU)	132	163	189	210	238	254	302	299	338	354	368
	CFP (AU)	408	395	386	360	335	328	308	288	272	253	229
3	OD (600nm)	0.9732	0.9873	1.0056	0.9671	0.9638	0.9545	0.9631	0.903	0.9131	0.9657	1.0862
	YFP (AU)	136	168	199	226	255	283	308	339	357	391	402
	CFP (AU)	419	400	371	355	340	321	301	288	275	253	235
4	OD (600nm)	1.2235	1.2623	1.2401	1.2522	1.2385	1.2176	1.2136	1.2238	1.2021	1.2334	1.3279
	YFP (AU)	149	191	240	271	315	363	391	453	498	540	580
	CFP (AU)	441	428	421	391	374	375	336	323	299	282	248
5	OD (600nm)	1.267	1.2813	1.3635	1.3126	1.3189	1.3038	1.335	1.1706	1.2513	1.1705	1.3567
	YFP (AU)	133	178	222	282	317	365	457	464	510	558	602
	CFP (AU)	435	426	431	420	394	383	354	332	325	305	279
6	OD (600nm)	1.0446	0.9874	1.0926	0.9669	1.0316	1.0573	1.0367	1.0517	1.0544	1.0039	1.086
	YFP (AU)	148	176	216	236	293	312	364	362	419	445	482
	CFP (AU)	463	461	447	434	405	392	365	344	332	312	286

## Sheet: Figure 3a 10mM Ribose
Replicates	Well strain ratio	100% cyan	90% cyan	80% cyan	70% cyan	60% cyan	50% cyan	40% cyan	30% cyan	20% cyan	10% cyan	100% yellow
1	OD (600nm)	0.9867	0.9929	0.9893	0.9666	0.9677	0.9997	0.9752	0.9785	0.9444	0.9684	1.0462
	YFP (AU)	135	133	130	135	130	127	129	133	139	179	614
	CFP (AU)	1085	958	843	720	633	557	460	398	333	255	211
2	OD (600nm)	0.9081	0.9316	0.9222	0.9224	0.929	0.9416	0.9508	0.9659	0.9425	0.9295	1.0038
	YFP (AU)	120	121	117	118	120	115	116	125	132	166	609
	CFP (AU)	1004	922	812	699	617	530	470	397	342	293	240
3	OD (600nm)	0.921	0.9083	0.9484	0.9788	0.9396	0.9823	1.0489	0.9558	0.9541	0.9663	1.0031
	YFP (AU)	127	125	127	122	122	127	133	124	132	166	643
	CFP (AU)	1034	934	843	734	637	559	488	416	357	307	254
4	OD (600nm)	1.097	0.9939	0.958	1.0426	1.0053	0.9308	0.97	1.0074	0.9233	1.028	1.232
	YFP (AU)	111	117	119	113	117	118	117	123	135	190	533
	CFP (AU)	1211	1131	956	773	701	581	492	410	330	241	179
5	OD (600nm)	1.0672	1.0357	1.0301	1.0304	1.0372	1.0276	1.032	1.0162	1.0284	0.9983	1.0437
	YFP (AU)	126	123	126	125	122	124	123	128	150	216	745
	CFP (AU)	1215	1079	962	811	725	621	519	436	358	291	247
6	OD (600nm)	1.1362	1.1105	1.107	1.1291	1.114	1.0875	1.0928	1.1012	1.0954	1.098	1.1046
	YFP (AU)	123	124	124	122	125	123	127	136	173	335	1298
	CFP (AU)	1476	1372	1207	1046	879	744	626	504	395	294	235
7	OD (600nm)	1.0189	1.0264	1.0346	1.0099	1.0269	1.0274	1.0288	0.9889	1.0094	0.9806	1.0681
	YFP (AU)	125	129	126	125	123	124	127	136	182	422	1278
	CFP (AU)	1301	1120	986	859	740	639	540	448	348	295	243
8	OD (600nm)	1.0535	1.0299	1.0118	0.998	1.0149	1.0126	1.0269	1.0466	1.0673	1.0417	1.1086
	YFP (AU)	134	132	136	129	133	131	136	157	224	475	1606
	CFP (AU)	1625	1330	1142	978	824	706	585	476	367	290	215

## Sheet: Figure 3a 10mM IPTG
Replicates	Well strain ratio	100% cyan	90% cyan	80% cyan	70% cyan	60% cyan	50% cyan	40% cyan	30% cyan	20% cyan	10% cyan	100% yellow
1	OD (600nm)	0.9434	0.9569	1.01	0.9555	0.9609	0.9505	0.9565	0.9474	0.8699	0.8747	0.93
	YFP (AU)	134	217	318	403	559	683	855	960	1081	1282	1500
	CFP (AU)	645	214	212	214	214	219	220	214	218	212	208
2	OD (600nm)	0.9819	1.0213	0.9498	0.876	0.9768	0.9252	0.9254	0.9388	0.8876	0.8558	0.9116
	YFP (AU)	120	183	257	353	460	565	702	832	1017	1229	1450
	CFP (AU)	549	249	243	249	251	252	253	256	255	255	246
3	OD (600nm)	0.907	0.9272	0.9488	0.9045	0.9216	0.9104	0.9309	0.8773	0.8696	0.8707	0.9282
	YFP (AU)	129	198	273	387	495	604	779	931	1068	1309	1535
	CFP (AU)	596	267	258	268	264	262	268	265	267	265	258
4	OD (600nm)	0.935	0.9583	0.9538	0.945	0.9257	0.936	0.9412	0.9292	0.9297	0.9492	0.9935
	YFP (AU)	122	204	294	392	512	618	752	930	1170	1414	1714
	CFP (AU)	763	237	235	234	241	236	233	237	234	238	226
5	OD (600nm)	0.9684	0.9428	0.9998	0.9263	0.9226	0.9184	0.9445	0.9095	0.8946	0.9393	0.9942
	YFP (AU)	123	212	309	416	547	680	896	1032	1244	1504	1801
	CFP (AU)	678	240	213	227	233	234	232	236	233	226	223
6	OD (600nm)	0.8618	0.8633	0.8896	0.8578	0.857	0.8764	0.8989	0.8865	0.9331	0.9135	0.9846
	YFP (AU)	112	187	275	433	584	751	960	1210	1414	1758	1911
	CFP (AU)	626	182	188	186	187	191	194	193	179	193	190
7	OD (600nm)	1.0078	0.9913	1.004	0.9837	0.976	0.979	0.9929	0.9752	0.9657	0.9479	1.0305
	YFP (AU)	129	235	350	482	622	804	968	1168	1412	1564	1878
	CFP (AU)	629	256	252	238	251	253	252	259	247	255	242
8	OD (600nm)	0.9968	1.0096	1.0109	0.9831	0.9595	0.9808	0.9649	0.9512	0.9282	0.9755	1.0469
	YFP (AU)	130	286	444	634	838	1054	1264	1513	1782	2053	2269
	CFP (AU)	812	240	233	242	245	240	248	244	268	246	234

## Sheet: Figure 3b 0.5mM IPTG
Replicates	Well strain ratio	100% cyan	90% cyan	80% cyan	70% cyan	60% cyan	50% cyan	40% cyan	30% cyan	20% cyan	10% cyan	100% yellow
1	OD (600nm)	1.022	0.9967	1.0393	1.0566	0.9843	1.0225	1.0297	0.9706	0.9928	0.9419	1.0154
	YFP (AU)	124	186	270	358	444	551	704	857	1005	1222	1412
	CFP (AU)	741	320	250	253	254	246	250	247	251	251	241
2	OD (600nm)	1.004	0.984	1.0761	1.0538	0.9759	0.9947	0.997	0.9507	1.0077	0.9282	1.0155
	YFP (AU)	121	178	261	358	481	589	763	903	1059	1287	1515
	CFP (AU)	605	435	252	243	244	247	247	247	243	242	232
3	OD (600nm)	1.0715	1.054	1.0544	1.065	1.0352	1.0005	1.068	1.0219	0.9973	1.0013	1.017
	YFP (AU)	141	253	440	596	778	933	1259	1426	1708	1986	2160
	CFP (AU)	729	477	287	272	275	271	274	272	283	279	265
4	OD (600nm)	1.1467	1.1374	1.1337	1.1326	1.1326	1.1215	1.099	1.0765	1.0549	1.0668	1.1079
	YFP (AU)	152	299	477	662	913	1234	1484	1702	2277	2625	2677
	CFP (AU)	706	447	289	282	295	287	293	290	285	282	279
5	OD (600nm)	1.1675	1.1415	1.1458	1.1425	1.1478	1.1462	1.1367	1.1238	1.1459	1.1107	1.1146
	YFP (AU)	133	316	596	852	1171	1571	1943	2282	2724	3381	3911
	CFP (AU)	838	478	325	323	305	324	314	329	312	320	309
6	OD (600nm)	1.0778	1.0822	1.0787	1.0565	1.0558	1.089	1.0578	1.0526	1.0508	1.0542	1.1008
	YFP (AU)	141	282	482	725	873	1089	1377	1708	1832	2195	2355
	CFP (AU)	807	359	224	224	221	224	222	221	213	223	215
7	OD (600nm)	1.0845	1.0831	1.1152	1.0815	1.0691	1.1053	1.0913	1.0772	1.0486	1.0557	1.1561
	YFP (AU)	135	270	457	676	848	1091	1346	1509	1755	2027	2315
	CFP (AU)	712	365	258	259	257	252	255	252	237	251	246
8	OD (600nm)	1.0408	1.0054	1.0041	1.051	1.0085	0.9952	1.0085	1.006	0.9898	0.993	1.0541
	YFP (AU)	145	270	453	645	782	960	1199	1516	1646	1831	2107
	CFP (AU)	695	297	224	203	213	218	225	226	223	216	212
9	OD (600nm)	1.0307	1.046	1.0031	1.079	1.0189	1.026	1.023	0.9747	0.9841	0.9928	1.0962
	YFP (AU)	134	231	374	547	684	852	1065	1059	1447	1632	1891
	CFP (AU)	659	425	261	223	246	248	250	238	250	242	232

## Sheet: Figure 3b 0.1mM IPTG
Replicates	Well strain ratio	100% cyan	90% cyan	80% cyan	70% cyan	60% cyan	50% cyan	40% cyan	30% cyan	20% cyan	10% cyan	100% yellow
1	OD (600nm)	1.0006	0.9761	1.0074	1.0131	0.9941	1.0267	1.0109	0.9869	0.9674	0.9854	1.0189
	YFP (AU)	128	162	223	289	380	449	547	682	789	976	1260
	CFP (AU)	716	441	300	263	258	254	254	256	261	255	245
2	OD (600nm)	1.296	1.3053	1.3014	1.3261	1.2741	1.2889	1.289	1.2494	1.2656	1.1975	1.2225
	YFP (AU)	133	237	385	615	851	1098	1365	1728	1971	2497	2789
	CFP (AU)	825	670	311	246	243	245	245	236	244	248	237
3	OD (600nm)	1.0521	1.0543	1.0543	1.0658	1.0401	1.0563	1.0712	1.0461	1.0236	1.027	1.0418
	YFP (AU)	142	215	301	389	490	619	800	1046	1287	1701	1903
	CFP (AU)	692	647	610	533	437	368	306	282	288	284	276
4	OD (600nm)	1.1416	1.1493	1.1971	1.1784	1.0831	1.1437	1.1124	1.0638	1.0467	1.0395	1.1113
	YFP (AU)	153	254	376	568	754	988	1247	1476	1721	1999	2392
	CFP (AU)	728	631	516	337	297	300	290	298	299	295	293
5	OD (600nm)	1.1741	1.1224	1.1263	1.129	1.1271	1.1374	1.1081	1.1066	1.1075	1.1055	1.1323
	YFP (AU)	130	266	489	767	970	1317	1608	2020	2357	2844	3478
	CFP (AU)	816	719	461	317	297	308	313	321	309	302	294
6	OD (600nm)	1.0732	1.0784	1.0562	1.0554	1.0457	1.0735	1.0602	1.0352	1.0411	1.054	1.094
	YFP (AU)	131	217	321	451	625	851	1070	1285	1500	1784	2114
	CFP (AU)	696	595	516	398	284	257	252	248	235	246	235
7	OD (600nm)	1.068	1.1501	1.13	1.0785	1.06	1.0817	1.0585	1.0493	1.0693	1.0501	1.1358
	YFP (AU)	144	218	324	449	609	793	988	1203	1556	1743	2127
	CFP (AU)	660	553	481	391	287	281	271	264	247	266	257
8	OD (600nm)	1.0715	1.0282	1.0168	1.0713	1.018	1.2995	1.02	1.0254	0.9977	1.0128	1.089
	YFP (AU)	128	200	288	378	503	722	831	1075	1239	1461	1711
	CFP (AU)	660	596	520	404	296	191	245	224	234	229	219
9	OD (600nm)	1.0298	1	1.0105	1.0287	1.015	1.0212	1.0143	0.983	0.9972	1.0086	1.1281
	YFP (AU)	137	193	259	335	410	510	662	712	1064	1322	1608
	CFP (AU)	672	636	564	473	436	350	302	264	263	247	229

## Sheet: Figure 3b 0.05mM IPTG
Replicates	Well strain ratio	100% cyan	90% cyan	80% cyan	70% cyan	60% cyan	50% cyan	40% cyan	30% cyan	20% cyan	10% cyan	100% yellow
1	OD (600nm)	1.0268	1.0223	1.0443	1.0229	0.9892	1.0143	1.0416	0.9613	1.0053	1.0136	1.0338
	YFP (AU)	135	168	209	243	292	339	363	415	502	705	986
	CFP (AU)	605	563	504	419	385	350	321	300	286	273	265
2	OD (600nm)	0.9939	1.0022	1.0216	0.9972	0.9889	1.0375	1.0254	0.9562	1.0084	1.0063	1.0442
	YFP (AU)	136	209	277	274	216	231	297	421	674	1065	1341
	CFP (AU)	766	665	574	534	465	408	368	326	270	270	262
3	OD (600nm)	1.0624	1.063	1.0616	1.0636	1.0129	1.0375	1.0565	1.0239	1.0444	1.0053	1.0452
	YFP (AU)	141	189	254	306	376	448	597	740	988	1428	1592
	CFP (AU)	677	642	607	557	498	441	395	330	297	294	278
4	OD (600nm)	1.1588	1.1599	1.1679	1.1668	1.1273	1.1471	1.1288	1.0767	1.1081	1.0686	1.1392
	YFP (AU)	155	224	316	444	632	816	1044	1385	1522	1955	2113
	CFP (AU)	711	640	575	491	354	307	301	303	307	305	286
5	OD (600nm)	1.0166	1.0254	1.0186	1.0218	1.0229	1.0469	1.0437	1.0488	1.1079	1.0644	1.0858
	YFP (AU)	151	191	279	302	215	249	318	524	834	1326	1753
	CFP (AU)	991	826	752	666	545	455	389	358	270	240	228
6	OD (600nm)	1.0866	1.0839	1.1049	1.0815	1.0801	1.0837	1.0829	1.0409	1.2349	1.071	1.1054
	YFP (AU)	137	201	271	367	469	612	794	1004	1286	1491	1789
	CFP (AU)	641	567	518	460	387	323	275	248	192	253	246
7	OD (600nm)	1.0828	1.0932	1.0988	1.0715	1.0714	1.0815	1.0686	1.0647	1.0826	1.0746	1.1303
	YFP (AU)	143	200	273	358	446	577	735	965	1224	1517	1834
	CFP (AU)	630	558	512	451	403	346	292	266	252	264	257
8	OD (600nm)	1.0728	0.9846	1.0309	1.0804	1.0274	1.2127	1.063	1.0314	1.0086	1.0351	1.0908
	YFP (AU)	135	179	235	291	366	473	595	828	967	1233	1448
	CFP (AU)	638	574	527	432	399	288	285	237	240	232	228
9	OD (600nm)	1.0437	1.0127	1.0259	1.1095	0.9986	1.1129	1.0319	1.0305	1.0299	1.0516	1.1131
	YFP (AU)	133	168	214	304	313	400	476	523	797	1108	1416
	CFP (AU)	664	627	565	402	459	370	359	289	265	247	243

## Sheet: Figure 3b 0.01mM IPTG
Replicates	Well strain ratio	100% cyan	90% cyan	80% cyan	70% cyan	60% cyan	50% cyan	40% cyan	30% cyan	20% cyan	10% cyan	100% yellow
1	OD (600nm)	0.9874	0.9924	1.0107	1.0044	0.9507	0.9969	1.0075	1.0153	0.972	1.0052	1.0143
	YFP (AU)	132	138	162	196	231	259	330	438	535	701	947
	CFP (AU)	726	504	343	280	262	249	253	252	255	252	242
2	OD (600nm)	1.0638	1.1063	1.1345	1.118	1.0707	1.1162	1.1331	1.1109	1.1091	1.1095	1.0994
	YFP (AU)	138	166	198	200	216	241	294	412	624	929	1278
	CFP (AU)	813	763	693	566	486	412	366	318	288	259	251
3	OD (600nm)	1.0543	1.0211	1.059	1.0544	1.0536	1.0419	1.0478	0.9989	1.0362	0.9741	1.0285
	YFP (AU)	139	161	181	208	236	267	350	451	662	1010	1321
	CFP (AU)	686	636	594	555	498	452	420	387	338	305	288
4	OD (600nm)	1.1445	1.1843	1.1836	1.1524	1.1267	1.1492	1.1489	1.1026	1.1418	1.1098	1.1405
	YFP (AU)	156	186	224	279	397	509	713	956	1222	1541	1663
	CFP (AU)	741	664	587	511	484	419	339	309	310	305	301
5	OD (600nm)	1.0179	1.0455	1.0398	1.0637	1.0655	1.0868	1.0857	1.1036	1.1048	1.0804	1.0673
	YFP (AU)	146	154	163	191	209	246	315	616	1042	1622	2094
	CFP (AU)	1030	869	765	664	536	447	384	343	241	231	227
6	OD (600nm)	1.0839	1.1147	1.1125	1.0837	1.0801	1.098	1.088	1.0332	1.0715	1.0328	1.1218
	YFP (AU)	140	159	193	222	275	363	479	654	886	1169	1426
	CFP (AU)	674	577	528	472	421	374	338	284	245	253	247
7	OD (600nm)	1.0789	1.0877	1.0887	1.0966	1.0753	1.1065	1.1082	1.1138	1.1731	1.1012	1.1327
	YFP (AU)	143	168	198	232	281	364	472	672	995	1174	1491
	CFP (AU)	710	615	546	486	423	371	335	270	181	254	248
8	OD (600nm)	1.095	1.0231	1.0266	0.9544	1.0222	1.1953	1.0565	1.0256	1.0279	1.018	1.1165
	YFP (AU)	131	146	177	200	228	285	361	494	657	937	1170
	CFP (AU)	595	577	517	311	413	324	331	275	247	234	226
9	OD (600nm)	1.0218	1.0226	1.0186	1.0388	1.0293	1.179	1.0562	1.1003	1.0467	1.0493	1.0984
	YFP (AU)	133	147	169	185	212	272	312	418	558	875	1228
	CFP (AU)	689	649	595	430	451	345	372	246	276	245	238

## Sheet: Figure 5b Minority Wins
Replicates	Well strain ratio	100% cyan	90% cyan	80% cyan	70% cyan	60% cyan	50% cyan	40% cyan	30% cyan	20% cyan	10% cyan	100% yellow
1	OD (600nm)	0.9914	0.9315	1.001	0.9534	0.9409	0.9043	0.8722	0.8658	0.9315	0.9252	1.0724
	YFP (AU)	146	145	191	267	459	744	881	836	633	411	126
	CFP (AU)	218	344	493	549	596	633	644	530	355	237	217
2	OD (600nm)	1.0041	0.9903	0.9992	0.9663	0.9079	0.9086	0.8899	0.8488	0.8847	0.8994	1.0676
	YFP (AU)	143	154	209	376	674	1013	1304	1169	879	470	124
	CFP (AU)	217	347	453	520	592	643	668	603	406	251	226
3	OD (600nm)	0.9901	0.9933	1.0136	0.9918	0.9295	0.9219	0.8913	0.875	0.8827	0.9289	1.0674
	YFP (AU)	141	155	196	366	759	1157	1359	1272	800	520	128
	CFP (AU)	218	341	462	509	579	670	727	668	433	263	227
4	OD (600nm)	1.0234	1.04	1.0167	0.9592	0.9419	0.9452	0.9638	0.9514	0.9799	1.0018	1.1207
	YFP (AU)	130	141	373	864	999	1110	955	810	606	410	116
	CFP (AU)	215	308	344	431	418	377	313	285	236	233	223
5	OD (600nm)	1.1235	1.1179	1.0784	1.0434	0.999	0.9824	0.9779	0.9575	0.9706	1.0146	1.1489
	YFP (AU)	150	151	151	157	165	191	233	276	290	384	122
	CFP (AU)	214	325	430	482	478	416	339	265	237	228	215
6	OD (600nm)	1.107	1.0722	1.0729	1.0613	0.9982	0.9868	1.0103	0.9572	0.9911	0.9718	1.115
	YFP (AU)	144	147	147	152	158	170	247	311	299	408	123
	CFP (AU)	227	356	456	550	536	451	391	339	260	237	229
7	OD (600nm)	1.1764	1.0938	1.0562	1.0173	1.0225	0.9682	0.9796	0.9658	0.9585	1.0087	1.1189
	YFP (AU)	149	143	154	189	311	527	779	819	642	418	118
	CFP (AU)	232	343	417	427	422	447	452	421	320	257	237
8	OD (600nm)	1.1348	1.125	1.0835	1.0697	0.97	0.921	0.9459	0.9621	0.9583	1.0228	1.1317
	YFP (AU)	140	155	214	390	581	720	930	871	660	426	118
	CFP (AU)	239	381	428	455	516	536	550	488	352	261	242
9	OD (600nm)	1.1672	1.1114	1.0801	1.0418	0.9222	0.944	0.9395	0.9106	0.9652	1.0042	1.1231
	YFP (AU)	141	136	507	897	1505	1533	1401	1140	836	532	119
	CFP (AU)	239	265	397	461	502	525	478	453	309	261	248

## Sheet: Supp Fig 4 Larger Populations
Majority Wins	Well strain ratio	100% cyan	90% cyan	80% cyan	70% cyan	60% cyan	50% cyan	40% cyan	30% cyan	20% cyan	10% cyan	100% yellow
1	OD (600nm)	0.9736	0.9978	0.9731	0.9862	0.9867	1.0115	1.0004	1.0179	0.9905	0.9941	0.9867
	YFP (AU)	100	102	116	135	158	212	278	388	484	591	650
	CFP (AU)	526	501	408	370	317	305	261	235	219	209	210
2	OD (600nm)	0.9536	0.95	0.9586	0.9675	0.9829	1.0068	1.0006	1.0026	1.0012	1.0008	0.996
	YFP (AU)	103	108	119	130	154	201	277	351	476	578	649
	CFP (AU)	482	437	391	348	307	287	251	234	218	214	210
3	OD (600nm)	1.1167	1.1139	1.1242	1.1156	1.1218	1.1264	1.1265	1.1247	1.1294	1.119	1.1105
	YFP (AU)	101	113	130	153	181	216	285	335	484	493	570
	CFP (AU)	614	544	491	437	373	328	324	281	271	212	203
4	OD (600nm)	1.1091	1.1092	1.1147	1.1151	1.1286	1.1295	1.135	1.1248	1.0974	1.1179	1.0875
	YFP (AU)	101	116	136	161	201	240	326	388	383	556	517
	CFP (AU)	617	525	469	398	358	329	332	279	218	215	195
Minority Wins	Well strain ratio	100% cyan	90% cyan	80% cyan	70% cyan	60% cyan	50% cyan	40% cyan	30% cyan	20% cyan	10% cyan	100% yellow
1	OD (600nm)	1.0033	0.9568	0.9527	0.9446	0.9183	0.9321	0.9303	0.9387	0.939	0.9838	1.014
	YFP (AU)	211	213	249	371	567	696	753	698	521	353	99
	CFP (AU)	202	244	281	306	311	287	282	240	211	212	205
2	OD (600nm)	1.0528	1.0288	0.9936	0.9792	0.9633	0.9384	0.9381	0.9381	0.9551	0.9917	1.0186
	YFP (AU)	196	203	244	392	566	669	748	646	463	329	98
	CFP (AU)	207	260	323	350	346	314	276	232	216	209	215
3	OD (600nm)	1.1196	1.1161	1.0882	1.0586	1.0537	1.0617	1.095	1.102	1.135	1.1534	1.1998
	YFP (AU)	285	280	342	514	729	771	747	603	505	408	97
	CFP (AU)	224	259	277	232	233	231	248	235	235	228	235
4	OD (600nm)	1.1944	1.1697	1.1356	1.1316	1.0909	1.0858	1.0831	1.1037	1.1313	1.1614	1.1702
	YFP (AU)	282	297	406	753	1029	1123	1025	888	871	516	94
	CFP (AU)	230	258	252	243	226	231	231	235	234	228	225
